# Supplementary material for: Analysis of the Phenolic Compounds, Volatile Profile, and Evaluation of the Antioxidant Activity of 18 Different Varieties of Honey from the Italian Market
Source: Plants (Basel). 2025 Oct 9;14(19):3109. doi: 10.3390/plants14193109 (PMC12526456; doi:10.3390/plants14193109)
Supplement: Supplementary file 1 [file plants-14-03109-s001.zip]

Archive with 1 entries (1 files):
- plants-3803217-supplementary.pdf
